# Supplementary material for: CORGIAS: identifying correlated gene pairs by considering evolutionary history in a large-scale prokaryotic genome dataset
Source: NAR Genom Bioinform. 2025 Dec 12;7(4):lqaf182. doi: 10.1093/nargab/lqaf182 (PMC12699329; doi:10.1093/nargab/lqaf182)
Supplement: lqaf182_Supplemental_Files [file lqaf182_supplemental_files.zip]

Archive with 6 entries (6 files):
- Supplementary_Figures.pdf
- TableS1-S7.pdf
- TableS10.xls
- TableS11.pdf
- TableS8.xls
- TableS9.xls
